# Supplementary material for: A View on 20 Years of Antimicrobial Resistance in Japan by Two National Surveillance Systems: The National Epidemiological Surveillance of Infectious Diseases and Japan Nosocomial Infections Surveillance
Source: Antibiotics (Basel). 2021 Sep 30;10(10):1189. doi: 10.3390/antibiotics10101189 (PMC8532729; doi:10.3390/antibiotics10101189)
Supplement: Supplementary file 1 [file antibiotics-10-01189-s001.zip]

Archive with 1 entries (1 files):
- antibiotics-1382838-supplementary.pdf
